# Supplementary material for: Investigating factors of metabolic bone disease in baboons (Papio spp.) using museum collections
Source: Am J Biol Anthropol. 2021 Dec 2;177(3):489–500. doi: 10.1002/ajpa.24450 (PMC9300094; doi:10.1002/ajpa.24450)
Supplement: Supplementary file 1 — Supplementary Table 1. NMNH baboon skull specimens (N = 160) with all demographic and pathological information. Supplementary Table 2. Geographic distribution of non‐captive baboon sample from known modern‐day African nations and localities (n = 72). Regions follow those denoted by the African Union (AU). Names in parentheses and italics are historical, colonial names. Specimens were deemed “non‐captive” if individuals were born and lived in their native African range at the time of collection. Supplementary Table 3. Accession year groupings by Papio species. Supplementary Table 4. Diagnosis of pathological specimens (n = 64) using MBD criteria from Table 2. [file AJPA-177-489-s001.xlsx]

## Sheet: Supp. Table 1
Supplementary Table 1. NMNH baboon skull specimens (N=160) with all demographic and pathological information.
USNM Number	Species	Accession Year	Environment	Captive/Non-captive	Sex	Age	Skin Color	MBD Present?	Pathological Description
59159	Papio papio	1894	Adam Forepaugh Shows; National Zoological Park	Captive	Male	Juvenile	Dark	Yes	Deep pitting and porosity all over crania (especially neurocranium and splanchnocranium), bony inflammation across maxilla, bone degeneration in orbital sockets
175015	Papio anubis	1912	B.E.A: Nairobi; National Zoological Park	Captive	Male	Subadult	Dark	Yes	Bony inflammation on maxilla extending to orbitals; significant bone degeneration with exposure of spongy trabeculae along orbitals, temporal bone, supraorbital ridge, basicranium, and hard palate; porosity evident; throughout; upper canines have not erupted properly and sit deep within the maxilla
384239	Papio cynocephalus	1965	Darajani; Southwest Research Foundation	Captive	Female	Adult	Medium	No	Bony protrusion/bump on left anterior of neurocranium and a line of smaller bumps extending along left side to posterior neurocranium
354991	Papio anubis	1965	Kenya [originally], Southwest Foundation	Captive	Female	Adult	Dark	No
354986	Papio anubis	1964	Kenya: 40 mi S.W. Mombasa; 10 mi N. Shimon; Southwest Foundation	Captive	Male	Adult	Dark	Yes	Slight bony inflammation to the maxilla, slight supraorbital porosity
354984	Papio anubis	1964	Kenya: 55 mi S.W. Mombasa; Southwest Foundation	Captive	Female	Adult	Dark	No
354985	Papio anubis	1964	Kenya: 55 mi SW Mombasa; Southwest Foundation	Captive	Male	Adult	Dark	Yes	Bony inflammation and porosity on mandibular condyles
354988	Papio anubis	1964	Kenya: 90 mi. S.W. Nairobi; Southwest Foundation	Captive	Male	Adult	Dark	No
354987	Papio anubis	1964	Kenya: 90 miles southwest Nairobi	Captive	Male	Adult	Dark	No
384238	Papio cynocephalus	1965	Kenya: Darajani; Southwest Foundation	Captive	Female	Adult	Medium	No	Supraorbital and anterior palate porosity
384215	Papio cynocephalus	1966	Kenya: Kalif Site A; Southwest Foundation	Captive	Female	Subadult	Medium	No
384212	Papio cynocephalus	1966	Kenya: Kalifi Site A; Southwest Foundation	Captive	Female	Juvenile	Medium	No	Large raised bump on anterior to mid-neurocranium
394211	Papio cynocephalus	1966	Kenya: Kalifi Site A; Southwest Foundation	Captive	Male	Adult	Medium	No
384213	Papio cynocephalus	1966	Kenya: Kalifi Site A; Southwest Foundation	Captive	Female	Juvenile	Medium	Yes	Porose and inflammed i.e. "bumpy" anterior neurocranium, orbital bone degeneration
384214	Papio cynocephalus	1966	Kenya: Kalifi Site B; Southwest Foundation	Captive	Female	Infant	Medium	No
384210	Papio cynocephalus	1966	Kenya: Kalifi; Southwest Foundation	Captive	Female	Adult	Medium	No	Small bump on occipital region of neurocranium, upper premolar and molar root exposure
384219	Papio anubis	1966	Kenya: Kimani; Southwest Foundation	Captive	Female	Adult	Dark	No
384221	Papio anubis	1966	Kenya: Kimani; Southwest Foundation	Captive	Female	Adult	Dark	No
384222	Papio anubis	1966	Kenya: Kimani; Southwest Foundation	Captive	Female	Adult	Dark	No
384220	Papio anubis	1966	Kenya: Kimani; Southwest Foundation	Captive	Male	Adult	Dark	No
384216	Papio cynocephalus	1966	Kenya: Kimani; Southwest Foundation	Captive	Male	Adult	Medium	No	Anterior palate porosity
384218	Papio cynocephalus	1966	Kenya: Kimani; Southwest Foundation	Captive	Male	Adult	Medium	No	Large hole in right side of neurocranium, seems antemortem or perimortem
384217	Papio cynocephalus	1966	Kenya: Kimani; Southwest Foundation	Captive	Female	Adult	Medium	Yes	Bony inflammation of mandibular condyle articular surface
395441	Papio anubis	1968	Kenya: Lake Baringo 2 mi West; Rift Valley Province, Kenya; Southwest Foundation	Captive	Female	Adult	Dark	No
384224	Papio anubis	1966	Kenya: Mau Narok Site A; Southwest Foundation	Captive	Female	Adult	Dark	No
384225	Papio anubis	1966	Kenya: Mau Narok Site A; Southwest Foundation	Captive	Female	Adult	Dark	No	Anterior mandible has significant deformity and extreme alveolar resorption, all lower incisors, canines, and premolars are lost
384228	Papio anubis	1966	Kenya: Mau Narok Site A; Southwest Foundation	Captive	Female	Adult	Dark	No
384223	Papio anubis	1966	Kenya: Mau Narok Site A; Southwest Foundation	Captive	Male	Adult	Dark	No
384230	Papio anubis	1966	Kenya: Mau Narok Site A; Southwest Foundation	Captive	Male	Adult	Dark	No
384231	Papio anubis	1966	Kenya: Mau Narok Site A; Southwest Foundation	Captive	Female	Infant	Dark	Yes	Light porosity on supraorbital ridges
384229	Papio anubis	1966	Kenya: Mau Narok Site A; Southwest Foundation	Captive	Male	Adult	Dark	Yes	Significant porosity on SC
384235	Papio anubis	1966	Kenya: Mau Narok Site B; Southwest Foundation	Captive	Female	Adult	Dark	No
384236	Papio anubis	1966	Kenya: Mau Narok Site B; Southwest Foundation	Captive	Female	Adult	Dark	No
384234	Papio anubis	1966	Kenya: Mau Narok Site B; Southwest Foundation	Captive	Male	Adult	Dark	No	Extra fourth upper molars are erupted behind M3
384226	Papio anubis	1966	Kenya: Mau Narok; Southwest Foundation	Captive	Female	Infant	Dark	Yes	Light porosity on palate and maxilla
384227	Papio anubis	1966	Kenya: Mau Narok; Southwest Research Foundation	Captive	Female	Adult	Dark	Yes	Large hole in left maxilla (lesion)
384232	Papio anubis	1966	Kenya: Nau Narok Site B; Southwest Foundation	Captive	Male	Subadult	Dark	Yes	Porosity and slight remodeling on left side of maxilla
395439	Papio anubis	1968	Kenya: Rift Valley Province, Lake Baringo, 2 mi S.E.; Southwest Research Foundation	Captive	Female	Subadult	Dark	No
395440	Papio anubis	1968	Kenya: Rift Valley Province, Lake Baringo, 2 mi S.E.; Southwest Research Foundation	Captive	Male	Adult	Dark	No
395433	Papio anubis	1968	Kenya: Rift Valley Province, Lake Baringo, 7 mi S.E. Marigot; Southwest Foundation	Captive	Male	Adult	Dark	No
395437	Papio anubis	1968	Kenya: Rift Valley Province, Lake Baringo, 7 mi S.E. Marigot; Southwest Foundation	Captive	Male	Adult	Dark	No
395438	Papio anubis	1968	Kenya: Rift Valley Province, Lake Baringo, 7 mi S.E. Marigot; Southwest Foundation	Captive	Female	Adult	Dark	No
395434	Papio anubis	1968	Kenya: Rift Valley Province, Lake Baringo, 7 mi S.E. Marigot; Southwest Foundation	Captive	Male	Adult	Dark	No
395435	Papio anubis	1968	Kenya: Rift Valley Province, Lake Baringo, 7 mi S.E. Marigot; Southwest Foundation	Captive	Male	Subadult	Dark	No
395436	Papio anubis	1968	Kenya: Rift Valley Province, Lake Baringo, 7 mi S.E. Marigot; Southwest Research Foundation	Captive	Male	Adult	Dark	No	Slight bony outgrowth on right zygomatic arch, healed (?) fracture on right maxilla
354992	Papio anubis	1964	Kenya; Southwest Foundation	Captive	Female	Adult	Dark	No
397476	Papio anubis	1966	Kenya; Southwest Foundation	Captive	Female	Adult	Dark	No	Irregular bony growth on mandibular condyles
354993	Papio anubis	1965	Kenya; Southwest Foundation	Captive	Male	Adult	Dark	Yes	Significant porosity along nasal region of maxilla and on mandibular rami below lower incisors and canines
267862	Papio cynocephalus	1938	Locality Unknown, National Zoological Park	Captive	Female	Adult	Medium	Yes	Bony inflammation along maxilla, bone degeneration in orbitals, extreme tooth decay in M3s, seems like a juvenile but obliteration of cranial sutures
587976	Papio anubis	1905	Locality unknown; Oregon Regional Primate Research Center	Captive	Female	Infant	Dark	No
396188	Papio cynocephalus	1971	Locality Unknown; Southwest Foundation	Captive	Male	Adult	Medium	No	Left ramus of mandible has odd bony region on the depression, sagittal crest has bony outgrowth
153522	Papio anubis	1908	Location incog.; National Zoological Park	Captive	Male	Juvenile	Dark	Yes	Bony inflammation along maxilla extending to orbitals, bone erosion on maxilla under orbitals, supraorbital porosity, porosity along zygomatics and palate
144059	Papio anubis	1906	National Zoological Park	Captive	Male	Adult	Dark	No	Bony inflammation present above upper incisors and canines
83866	Papio anubis	1897	National Zoological Park	Captive	Male	Juvenile	Dark	Yes	Bony inflammation present above upper incisors and canines and extended to orbitals, significant porosity and bone degeneration on left side of maxilla
83980	Papio anubis	1897	National Zoological Park	Captive	Male	Juvenile	Dark	Yes	Bony inflammation present above upper incisors and canines and extended to orbitals, significant porosity on frontal bone above orbitals, enamel hypoplasia on upper and lower incisors and canines
83981	Papio anubis	1897	National Zoological Park	Captive	Male	Juvenile	Dark	Yes	Bony inflammation present above upper incisors and canines and extended to orbitals
143159	Papio anubis	1906	National Zoological Park	Captive	Female	Adult	Dark	Yes	Bony inflammation present above upper incisors and canines and extended towards the orbitals; deep canals/bone erosion/inflammation and significant porosity along the lower inner premolar and molar tooth line; occipital porosity
267493	Papio anubis	1937	National Zoological Park	Captive	Male	Subadult	Dark	Yes	Bony inflammation present above upper incisors and canines and extended towards orbital; bony inflammation present in mandible and resorption despite incoming adult teeth; oddly shaped posterior mandible and mandibular condyles, light neurocranial porosity
144060	Papio cynocephalus	1906	National Zoological Park	Captive	Male	Juvenile	Medium	Yes	Bony inflammation of maxilla, bone degeneration in orbitals, complete root exposure of incisors and canines
313783	Papio cynocephalus	1959	National Zoological Park	Captive	Female	Adult	Medium	Yes	Irregular dental growth, dental crowding, deciduous teeth in adult, linear enamel hypoplasia, irregular crowns on M3s
237574	Papio hamadryas	1921	National Zoological Park	Captive	Male	Adult	Light	No	Bony outgrowths off of sagittal crest, occipital region, basicranium, and mandibular condyles; two bulbous structures behind upper incisors, thinning basicranial regions
114049	Papio hamadryas	1902	National Zoological Park	Captive	Male	Juvenile	Light	Yes	Slight bony inflammation on maxilla; porosity on brow ridges, zygomatic arches, and palate
49682	Papio hamadryas	1903	National Zoological Park	Captive	Female	Subadult	Light	Yes	Porosity and erosion along base of both rami
49732	Papio hamadryas	1905	National Zoological Park	Captive	Female	Subadult	Light	Yes	Porosity evident throughout specimen
267309	Papio hamadryas	1937	National Zoological Park	Captive	Male	Juvenile	Light	Yes	Slight bony inflammation on maxilla
294368	Papio hamadryas	1952	National Zoological Park	Captive	Male	Infant	Light	Yes	Extreme bone degeneration, extreme porosity and pitting, very light crania due to bone tissue deterioration, bone is flaking and turning into dust when handling specimen
144061	Papio papio	1906	National Zoological Park	Captive	Male	Juvenile	Dark	Yes	Bony inflammation all along maxilla; pitting and porosity througout crania, mandibular condyles are nonexistant; nasal, orbital socket, and palate degeneration; bone is flaking; juvenile has obliterated sutures
301518	Papio ursinus	1955	National Zoological Park	Captive	Female	Adult	Medium	No
252089	Papio ursinus	1927	National Zoological Park	Captive	Male	Juvenile	Medium	Yes	Extremely maxillary inflammation; mandibular inflammation, malformation of mandibular condyles, orbital degeneration, extreme porosity of upper and lower palate, medially-oriented incisors and canines, neurocranium pitting, scaly appearance of mandibular condyles
258575	Papio ursinus	1934	National Zoological Park	Captive	Male	Adult	Medium	Yes	Slight maxillary inflammation; anterior mandibular inflammation; global bony outgrowth (posterior mandible, zygomatic arches, nuchal crest/occipital, sagittal crest, basicranium); porosity on upper and lower palates, rotated orientation of lower canines, premolars, and molar; significant tooth decay of lower M3s, upper canines, and upper M3s; orbital thinning
269411	Papio ursinus	1940	National Zoological Park	Captive	Male	Adult	Medium	Yes	Extreme maxillary inflammation and overall global inflammation; many teeth missing and extreme alveolar resorption; orbital thinning; bony outgrowths along mandible, neurocranium, and basicranium; global porosity; 90 degree rotation of lower right premolar
300795	Papio hamadryas	1952	National Zoological Park; no locality	Captive	Male	Adult	Light	No	Tooth rows in mandible are severely skewed and teeth are turned out laterally, upper canines/premolars and lower leftmost incisors have been lost and replaced by bony outgrowth
381431	Papio papio	1966	Senegal: Dialokoto, Oriental Region; Southwest Foundation	Captive	Female	Juvenile	Dark	No
381432	Papio papio	1966	Senegal: Dialokoto, Oriental Region; Southwest Foundation	Captive	Male	Juvenile	Dark	No
381429	Papio papio	1966	Senegal: Oriental Region, Dialakoto; Southwest Foundation	Captive	Male	Juvenile	Dark	Yes	Enamel hypoplasia on upper incisors
381435	Papio papio	1966	Senegal: Oriental Region, Gamon; Southwest Foundation	Captive	Male	Adult	Dark	No	Upper right canine is severely decayed to the tooth root; lower right premolar is anteriorly decayed; cavities in upper left incisor and upper left canine
381437	Papio papio	1966	Senegal: Oriental Region, Gamon; Southwest Foundation	Captive	Male	Adult	Dark	No	Bony protrusion to the left of left orbital
381434	Papio papio	1966	Senegal: Oriental Region, Gamon; Southwest Foundation	Captive	Male	Adult	Dark	Yes	Mild porosity and irregularity at vertical ascension to mandibular condyle
381436	Papio papio	1966	Senegal: Oriental Region, Gamon; Southwest Foundation	Captive	Male	Adult	Dark	Yes	Slight porosity on brow ridges, cavities on upper two incisors
381433	Papio papio	1966	Senegal: Oriental Region; Southwest Foundation	Captive	Male	Adult	Dark	No	Bony outgrowth on palate along left upper premolars and first molar
381430	Papio papio	1966	Senegal: Tambacounda, Dialakoto, Oriental Region; Southwest Foundation	Captive	Female	Adult	Dark	No
396184	Papio cynocephalus	1971	Southwest Foundation	Captive	Female	Adult	Medium	No
396185	Papio cynocephalus	1971	Southwest Foundation	Captive	Male	Adult	Medium	No	Possible break and remodeling on right zygomatic arch
396187	Papio cynocephalus	1971	Southwest Foundation	Captive	Male	Adult	Medium	Yes	Porosity and roughness along maxilla
396186	Papio cynocephalus	1971	Southwest Foundation	Captive	Male	Subadult	Medium	Yes	Bone degeneration in the orbitals, M3s not fully erupted and decayed in socket, some maxillary bony inflammation
354989	Papio anubis	1964	Tanzania: ol-Moloc, northern slope of Kilimanjaro; Southwest Foundation	Captive	Male	Adult	Dark	No
252553	Papio hamadryas	1927	Tanzania; National Zoological Park	Captive	Female	Juvenile	Light	Yes	Slight inflammation in maxilla, heavy porosity throughout specimen including in orbitals, irregularly-shaped mandibular condyles, nearly obliterated cranial sutures in juvenile
258502	Papio hamadryas	1933	UK; National Zoological Park	Captive	Male	Adult	Light	Yes	Brow ridge porosity, right zygomatic break with evidence of healing/remodeling
293174	Papio anubis	1928	Africa: Lake Chad region (?)	Non-captive	Male	Adult	Dark	No	Porosity is present below lower incisors and canines
299672	Papio anubis	1950	Anglo-Egyptian Sudan: Torit	Non-captive	Female	Infant	Dark	No
162897	Papio anubis	1909	B.E.A. L. Naivasha	Non-captive	Female	Juvenile	Dark	No
162898	Papio anubis	1909	B.E.A. L. Naivasha	Non-captive	Female	Juvenile	Dark	No
182096	Papio anubis	1911	B.E.A.: Marsabit Rd, Merele R.	Non-captive	Male	Adult	Dark	No
182207	Papio anubis	1911	B.E.A.: Marsabit Rd, Merele R.	Non-captive	Male	Adult	Dark	No	Bony inflammation present above upper incisors and canines
182148	Papio anubis	1911	B.E.A.: Mt. Lololokwi	Non-captive	Female	Adult	Dark	No
182147	Papio anubis	1911	B.E.A.: Mt. Lololokwi	Non-captive	Female	Subadult	Dark	No
182025	Papio anubis	1911	B.E.A.: Uaso Nyiro, Archer's Post	Non-captive	Male	Adult	Dark	No
164847	Papio anubis	1909	B.E.A.: Ulucania Hills	Non-captive	Male	Adult	Dark	No	Bony inflammation present above upper incisors and canines
182208	Papio anubis	1911	B.F.A: Marsabit Rd, Merele R.	Non-captive	Male	Adult	Dark	Yes	Maxillary, supraorbital, and cranial porosity; right zygomatic arch has irregular and porous morphology
367881	Papio ursinus	1965	Bechuanaland	Non-captive	Male	Juvenile	Medium	No	Tooth decay in lower left M3
367883	Papio ursinus	1965	Bechuanaland Protectorate: Shorobe	Non-captive	Male	Adult	Medium	Yes	Pitting and tooth loss in upper palate, porosity in lower palate; cranium feels lighter than it should be (low bone density)
384046	Papio ursinus	1966	Bechuanaland: Lobatsi	Non-captive	Male	Juvenile	Medium	Yes	Slight bony inflammation of anterior maxilla
367879	Papio ursinus	1965	Bechuanaland: Protectorate Kasana	Non-captive	Female	Adult	Medium	Yes	Left mandibular condyle is highly malformed with bony outgrowths on the mandible and pitting on the basicranium at articulation point
367880	Papio ursinus	1965	Bechuanaland: Protectorate Kasane	Non-captive	Female	Subadult	Medium	Yes	Slight porosity on brow ridges
425420	Papio ursinus	1967	Botswana: 30 mi. W. Kenye	Non-captive	Male	Adult	Medium	No
469923	Papio ursinus	1967	Botswana: Gomare, 5 mi S, 1915S, 2216E	Non-captive	Male	Adult	Medium	No
182146	Papio anubis	1911	Brit. E. Africa: Mt. Lololokwi.	Non-captive	Male	Adult	Dark	No
319631	Papio anubis	1961	Chad: Zouar, 18 km E	Non-captive	Male	Adult	Dark	No	Slight porosity on right mandibular condyle
378670	Papio papio	1966	Gambia: Kudang	Non-captive	Male	Juvenile	Dark	No
378671	Papio papio	1966	Gambia: Kudang	Non-captive	Male	Adult	Dark	Yes	Slight porosity along brow ridges
378669	Papio papio	1966	Gambia: Kundang	Non-captive	Male	Adult	Dark	Yes	Slight bone degeneration of the left petrous, enamel hypoplasia on upper incisors
477290	Papio anubis	1969	Ivory Coast: Founzan	Non-captive	Male	Infant	Dark	No
452505	Papio cynocephalus	1963	Kenya: Kwale, 1000ft. Kwale Dist.	Non-captive	Male	Subadult	Medium	Yes	Maxillary porosity
452504	Papio cynocephalus	1963	Kenya: Kwale, Coast Province	Non-captive	Female	Subadult	Medium	No
182203	Papio anubis	1911	Kenya: Marsabit Road, Merele River	Non-captive	Female	Infant	Dark	Yes	Porosity on maxilla and palate
452507	Papio cynocephalus	1959	Kenya: Mrina Hill, 200ft, Kwale, Coast Province	Non-captive	Male	Adult	Medium	No	Supraorbital gun shot between orbitals and radiating fractures
162845	Papio anubis	1905	Kenya: Naivasha Lake, B.E.A.	Non-captive	Female	Infant	Dark	No	Alveolar resorption of upper right canine region despite anticipated eruption of adult canine
452508	Papio cynocephalus	1963	Kenya: Songhor, 5,500 ft. Nyanza Province	Non-captive	Female	Adult	Medium	Yes	Inflammed i.e. "bumpy" and thinning neurocranium
162899	Papio anubis	1909	Lake Naivasha, B.E.A.	Non-captive	Male	Adult	Dark	No
410877	Papio papio	1967	Mauritania	Non-captive	Male	Adult	Dark	No
410879	Papio papio	1967	Mauritania	Non-captive	Male	Adult	Dark	No
410878	Papio papio	1967	Mauritania: Passe de Soufa	Non-captive	Male	Subadult	Dark	No
365737	Papio ursinus	1964	Mozambique: Tete District, Mecito	Non-captive	Male	Adult	Medium	No
365736	Papio ursinus	1964	Mozambique: Tete District; 22 km. S. Vila Gamito	Non-captive	Female	Subadult	Medium	No
237318	Papio ursinus	1919	N. Rhodesia: Kafue River	Non-captive	Female	Adult	Medium	No	Lower incisor tooth decay
237319	Papio ursinus	1919	N. Rhodesia: Kafue River	Non-captive	Female	Subadult	Medium	No
197165	Papio ursinus	1905	N. Zululand	Non-captive	Male	Adult	Medium	No	Deep cut behind left petrous on neurocranium, porosity on upper palate along tooth rows and behind upper M3s
197163	Papio ursinus	1905	N. Zululand: Mkusi River	Non-captive	Female	Juvenile	Medium	No
197174	Papio ursinus	1905	N. Zululand: Ubombo District	Non-captive	Female	Adult	Medium	No
197176	Papio ursinus	1905	N. Zululand: Ubombo District	Non-captive	Female	Adult	Medium	No
197173	Papio ursinus	1905	N. Zululand: Ubombo District	Non-captive	Female	Subadult	Medium	No	Severe decay of lower left M2; cavities present in many of the teeth
197175	Papio ursinus	1905	N. Zululand: Ubombo District	Non-captive	Female	Subadult	Medium	No
197167	Papio ursinus	1905	N. Zululand: Ubombo District	Non-captive	Male	Adult	Medium	No
197168	Papio ursinus	1905	N. Zululand: Ubombo District	Non-captive	Male	Adult	Medium	No	Slight pitting and remodeling of right brow ridge
197169	Papio ursinus	1905	N. Zululand: Ubombo District	Non-captive	Male	Adult	Medium	No	Fracture of left side of left orbital, porosity behind upper M3s
197170	Papio ursinus	1905	N. Zululand: Ubombo District	Non-captive	Male	Adult	Medium	No
197171	Papio ursinus	1905	N. Zululand: Ubombo District	Non-captive	Male	Adult	Medium	Yes	Pitting and porosity along mandibular symphysis
197172	Papio ursinus	1905	N. Zululand: Ubombo District	Non-captive	Male	Adult	Medium	Yes	Porosity along brow ridges, maxilla, and palate
197166	Papio ursinus	1905	N. Zululand: Ubombo District;	Non-captive	Male	Adult	Medium	No	Cavity on left lower premolar
197179	Papio ursinus	1905	N. Zululand: Ubombo District; South Africa	Non-captive	Female	Adult	Medium	No	Very thin orbital bones
337251	Papio ursinus	1963	Northern Rhodesia: Eastern Province, Lundazi District, Luangwa Valley, 120 mi. MW of Ft. Jameson, 2000 feet altitude	Non-captive	Female	Subadult	Medium	No
337252	Papio ursinus	1963	Northern Rhodesia: Eastern Province, Lundazi District, Luangwa Valley, 120 miles NW Ft. Jameson, 2000 feet altitude	Non-captive	Male	Subadult	Medium	No	Porosity on posterior section/inside tooth row of mandibular symphysis
337249	Papio ursinus	1963	Northern Rhodesia: Luangua Valley, 120 mi. NW Fort Jameson	Non-captive	Male	Adult	Medium	No	Slight cavity on lower left M1
337248	Papio ursinus	1963	Northern Rhodesia: Luangwa Valley	Non-captive	Male	Adult	Medium	No
337250	Papio ursinus	1963	Northern Rhodesia: Luangwa Valley	Non-captive	Female	Adult	Medium	Yes	Bony projection on right zygomatic arch, heavy porosity on mandibular symphysis, upper left M2 tooth decay
337253	Papio ursinus	1963	Northern Rhodesia: Luangwa Valley, 120 mi. N.W. Fort Jameson	Non-captive	Male	Adult	Medium	No
237320	Papio ursinus	1919	Rhodesia: Bolengo, Kafue River	Non-captive	Male	Adult	Medium	No
197178	Papio ursinus	1905	South Africa, N. Zululand: Ubombo District	Non-captive	Female	Adult	Medium	No
384711	Papio ursinus	1967	South Africa: 1 mi NE Tshipise	Non-captive	Male	Infant	Medium	Yes	Slight porosity on anterior maxilla and palate
197164	Papio ursinus	1913	South Africa: Kwazulu-Natal	Non-captive	Female	Adult	Medium	No
197162	Papio ursinus	1905	South Africa: natal	Non-captive	Male	Adult	Medium	No
452506	Papio cynocephalus	1962	Tanzania: Langata, 5,500 ft. Tanga Prov.	Non-captive	Female	Subadult	Medium	No	Depression and braincase thinning along right hemisphere at the top of the cranium, healed injury
236973	Papio anubis	1920	Uganda: Budongo Forest	Non-captive	Female	Subadult	Dark	No
256975	Papio anubis	1920	Uganda: Budongo Forest	Non-captive	Female	Subadult	Dark	No
236976	Papio anubis	1920	Uganda: Budongo Forest	Non-captive	Male	Adult	Dark	No
236974	Papio anubis	1920	Uganda: Budongo Forest, Nabea	Non-captive	Female	Subadult	Dark	No
164518	Papio anubis	1909	Ulucania Hills, B.E.A.	Non-captive	Male	Adult	Dark	No
465916	Papio anubis	1969	Upper Volta: Sideradougou	Non-captive	Female	Infant	Dark	No
216605	Papio anubis	1914	Y.E.A.: Jkoma	Non-captive	Male	Adult	Dark	No
237321	Papio ursinus	1919	Zambia: Faufe River	Non-captive	Female	Infant	Medium	No	Right joint facet of mandible is slightly malformed

## Sheet: Supp. Table 2
Supplementary Table 2. Geographic distribution of non-captive baboon sample from known modern-day African nations and localities (n=72). Regions follow those denoted by the African Union (AU). Names in parentheses and italics are historical, colonial names. Specimens were deemed “non-captive” if individuals were born and lived in their native African range at the time of collection.
Region	Nation	Locality	Year(s)	Species represented in study sample	Number of specimens represented in study sample
Central Africa	Chad [n=2]	Lake Chad	1928	P. anubis	1
		Zouar	1961	P. anubis	1
Eastern Africa	Kenya (British East Africa) [n=18]	Lake Naivasha	1905, 1909	P. anubis	4
		Ulucania Hills	1909	P. anubis	2
		Marsabit Road, Merele River	1911	P. anubis	4
		Mount Ololokwe (Mount Lololokwi)	1911	P. anubis	3
		Archer's Post, Uaso Nyiro River	1911	P. anubis	1
		Kwale	1959, 1963	P. cynocephalus	3
		Songhor, Nyanza Province	1963	P. cynocephalus	1
	South Sudan (Anglo-Egyptian Sudan) [n=1]	Torit	1950	P. anubis	1
	Tanzania (Tanganyika; German East Africa) [n=2]	Ikoma	1914	P. anubis	1
		Tanga Province	1962	P. cynocephalus	1
	Uganda [n=4]	Budongo Forest	1920	P. anubis	4
Southern Africa	Botswana (Bechuanaland Protectorate) [n=7]	Botswana, general	1965	P. ursinus	1
		Kasane	1965	P. ursinus	2
		Shorobe	1965	P. ursinus	1
		Lobatse (Lobatsi)	1966	P. ursinus	1
		Gumare (Gomare)	1967	P. ursinus	1
		Kanye (Kenye)	1967	P. ursinus	1
	Mozambique [n=2]	Tete District	1964, 1967	P. ursinus	2
	South Africa [n=18]	North Zululand, Kwazulu-Natal	1905; 1913	P. ursinus	17
		Tshipise	1967	P. ursinus	1
	Zambia (Northern Rhodesia) [n=10]	Kafue River	1919	P. ursinus	4
		Luangwa Valley	1963	P. ursinus	6
Western Africa	Burkina Faso (Upper Volta) [n=2]	Founzan	1969	P. anubis	1
		Sideradougou	1969	P. anubis	1
	The Gambia [n=3]	Kudang	1966	P. papio	3
	Mauritania [n=3]	Mauritania, general	1967	P. papio	2
		Passe de Soufa	1967	P. papio	1

## Sheet: Supp. Table 3
Supplementary Table 3. Accession year groupings by Papio species.
Year Groupings	P. anubis (N)		P. cynocephalus (N)		P. hamadryas (N)		P. papio (N)		P. ursinus (N)		Total (N)
	Captive	Non-Captive	Captive	Non-Captive	Captive	Non-Captive	Captive	Non-Captive	Captive	Non-Captive
1891 - 1900	3	0	0	0	0	0	1	0	0	0	4
1901 - 1910	4	6	1	0	3	0	1	0	0	16	31
1911 - 1920	1	13	0	0	0	0	0	0	0	5	19
1921 - 1930	0	1	0	0	2	0	0	0	1	0	4
1931 - 1940	1	0	1	0	2	0	0	0	2	0	6
1941 - 1950	0	1	0	0	0	0	0	0	0	0	1
1951 - 1960	0	0	1	1	2	0	0	0	1	0	5
1961 - 1970	36	3	11	4	0	0	9	6	0	16	85
1971 - 1980	0	0	5	0	0	0	0	0	0	0	5
TOTAL	45	24	19	5	9	0	11	6	4	37	160
Key: "Cap" = Captive and "Non-C" = Non-captive

## Sheet: Supp. Table 4
Supplementary Table 4. Diagnosis of pathological specimens (n=64) using MBD criteria from Table 2.
USNM Number	General decrease in bone density	Thickening/enlargement of cranial bones (frontal, parietal, temporal)	Thickening of zygomatic bones extending anteriorly towards maxilla	Thickening of maxilla with bilateral enlargement from alveolar margins to frontal process	Thickening/ enlargement of mandible	Thickening/enlargement of nasal conchae and/or palate	Eruption and position of teeth affected when maxilla and mandible had swelled	Bone porosity and/or pitting in any of the following: sagittal suture, glabella, and maxilla	Porosity of mandible associated with swollen and spongy look	General increase in bone porosity	Fragile, friable, and/or brittle bone regions with inner trabeculae exposure in some cases	Mandibular condyles are underdeveloped and/or coronoid processes are gone	Rounded orbital margins with softened orbital edge	Widening and distortion of cranial and/or facial sutures, can be almost disarticulated in some cases	Bowing of mandibular rami	Lesions of the skull	Linear enamel hypoplasia in teeth	Number of criteria observed
49682									1									1
49732										1								1
59159				1				1		1			1					4
83866				1				1										2
83980				1				1									1	3
83981				1														1
114049				1				1										2
143159				1	1				1									3
144060				1									1					2
144061	1			1		1				1	1	1						6
153522				1				1										2
175015				1			1	1		1			1					5
182203								1										1
182208			1					1										2
197171									1									1
197172								1										1
252089				1	1							1	1					4
252553				1						1		1						3
258502								1										1
258575			1	1	1		1											4
267309				1														1
267493				1	1		1			1		1						5
267862				1									1					2
269411		1	1	1	1	1				1			1					7
294368	1							1			1	1						4
313783							1										1	2
337250												1						1
354985												1						1
354986				1				1										2
354993								1	1									2
367879												1						1
367880								1										1
367883	1							1										2
378669																	1	1
378671								1										1
381429																	1	1
381434									1			1						2
381436								1										1
384046				1														1
384213		1											1					2
384217					1							1						2
384226								1										1
384227																1		1
384229								1										1
384231								1										1
384232								1										1
384711				1														1
396186				1									1					2
396187								1										1
452505								1										1
452508		1																1
Total	3	3	3	21	6	2	4	23	5	7	2	10	8	0	0	1	4
